# Supplementary material for: Expanding Hereditary Spastic Paraplegias Limits: Biallelic SPAST Variants in Cerebral Palsy Mimics
Source: Ann Clin Transl Neurol. 2025 Sep 26;13(1):108–21. doi: 10.1002/acn3.70206 (PMC12790158; doi:10.1002/acn3.70206)
Supplement: Supplementary file 5 — Appendix S1: In vivo confocal time‐lapse movies, recorded over approximately 10 min with a 22‐s interval between frames, illustrate the dynamic behavior and morphology of mitochondria and cell membranes in fibroblasts from both healthy controls and patients. Cells were labeled with MitoTracker Green (mitochondria, green), CellMask Deep Red (cell membrane, red), and Hoechst (nuclei, blue). These recordings reveal clear differences in filopodia‐like structures and mitochondrial morphology between control and patient‐derived fibroblasts. [file ACN3-13-108-s005.zip]

Archive with 3 entries (3 files):
- acn370206-sup-0005-VideoS1.avi
- acn370206-sup-0006-VideoS2.avi
- acn370206-sup-0007-VideoS3.avi
